# Supplementary material for: Local and Regional Effects on Community Structure of Dung Beetles in a Mainland-Island Scenario
Source: PLoS One. 2014 Oct 30;9(10):e111883. doi: 10.1371/journal.pone.0111883 (PMC4214816; doi:10.1371/journal.pone.0111883)
Supplement: Table S1 — Dung beetle species sampled in Atlantic Forest in eastern Santa Catarina, Brazil. ANH: Environmental Protection Area of Anhatomirim in Governador Celso Ramos; ITA: Permanent Protection Area of Itapema; PER: Lagoa do Peri Municipal Park, Florianópolis; RAT: Permanent Protection Area of Ratones, Florianópolis. Letters A to E depict the sampled sites in each area. T: total. (XLSX) [file pone.0111883.s002.xlsx]

## Sheet: Plan1
Table S1 Dung beetle species sampled in Atlantic Forest in eastern Santa Catarina, Brazil. ANH: Environmental Protection Area of Anhatomirim in Governador Celso Ramos; ITA: Permanent Protection Area of Itapema; PER: Lagoa do Peri Municipal Park, Florianópolis; RAT: Permanent Protection Area of Ratones, Florianópolis. Letters A to E depict the sampled sites in each area. T: total.
Species	Mainland														Island
	ANH							ITA							PER							RAT
	A	B	C	D	E	T		A	B	C	D	E	T		A	B	C	D	E	T		A	B	C	D	E	T
Bdelyrus braziliensis	1					1
Canthidium aff. trinodosum	3	13	1	6	12	35		7		12	2	4	25			7	1	91	3	102		72		3	91	54	220
Canthon luctuosus									1			2	3			1		3	1	5		1	2	5	2	1	11
Canthon rutilans cyanescens	13	18	75	16	17	139		73	11	20	9	21	134		25	32	18	11	42	128		24	47	29	23	36	159
Canthonella aff. instriata		1				1		1		1			2					2		2			1	1		1	3
Coprophanaeus dardanus										5			5
Coprophanaeus saphirinus	6	6	6	4	2	24		33	9		28	20	90		14		10	23	11	58		8	5	5	18	33	69
Deltochilum brasiliense								1					1					1		1		1			2	4	7
Deltochilum furcatum									2		3	1	6
Deltochilum morbillosum	8	14	11	6	1	40		9	12		2	20	43		25	4	23	26	4	82		20	1	2	13	40	76
Deltochilum multicolor	1	3	4	14	13	35		4	3	11	1	17	36		12	2	4	3	8	29			3	4	2	14	23
Deltochilum rubripenne		1	2			3									2			15	2	19		4	4	14	4	20	46
Dichotomius sericeus	48	84	32	19	11	194		9	10		3	11	33		43	21	93	28	36	221		140	124	108	218	154	744
Dichotomius quadrinodosus											1		1
Dichotomius sp.																										1	1
Eurysternus cyanescens	2		2		1	5
Eurysternus parallelus															1				1	2					1		1
Paracanthon aff. rosinae															2		1			3						1	1
Phanaeus splendidulus			2	5	3	10			1				1		1					1		4	1	1	5	3	14
Uroxys sp. 1																2		4		6		10	6		19	67	102
Uroxys sp. 2																									1		1
Number of individuals	82	140	135	70	60	487		137	49	49	49	96	380		125	69	150	207	108	659		284	194	172	399	429	1478
Number of species	8	8	9	7	8	11		8	8	5	8	8	13		9	7	7	11	9	14		10	10	10	13	14	16
Total biomass (g)	12.23	18.56	12.46	9.5	6.96			16.42	6.06	5.71	10.47	12.01			17.97	4.96	20.32	19.39	14.98			25.12	24.22	22.31	38.12	50.42
