# Supplementary material for: Local and Regional Effects on Community Structure of Dung Beetles in a Mainland-Island Scenario
Source: PLoS One. 2014 Oct 30;9(10):e111883. doi: 10.1371/journal.pone.0111883 (PMC4214816; doi:10.1371/journal.pone.0111883)
Supplement: Dataset S1 — Dataset of abundance and dry biomass of dung beetle species, environmental variables, and geographical coordinates. Samplings were performed in Brazilian Atlantic Forest, Santa Catarina, Brazil using baited pitfall traps from January to February 2012. (XLSX) [file pone.0111883.s003.xlsx]

## Sheet: Plan1
Dataset S1 Dataset of abundance and dry biomass of dung beetle species, environmental variables, and geographical coordinates. Samplings were performed in Brazilian Atlantic Forest, Santa Catarina, Brazil using baited pitfall traps from January to February 2012.
Code	Land	Area	Site	Point	Coordinates			Species abundance																						Environmental variables
					Long (UTM)	Lat (UTM)		Bdelyrus braziliensis	Canthidium aff. trinodosum	Canthon luctuosus	Canthon rutilans cyanescens	Canthonella aff. instriata	Coprophanaeus dardanus	Coprophanaeus saphirinus	Deltochilum brasiliense	Deltochilum furcatum	Deltochilum multicolor	Deltochilum morbillosum	Deltochilum rubripenne	Dichotomius sericeus	Dichotomius quadrinodosus	Dichotomius sp. 1	Eurysternus cyanescens	Eurysternus parallelus	Paracanthon aff. rosinae	Phanaeus splendidulus	Uroxys sp. 1	Uroxys sp. 2		Basal area of first tree (cm)	Height of first tree (m)	Top diameter of first tree (m)	Distance to first tree (m)	Basal area of greater tree (cm)	Height of greater tree (m)	Top diameter of greater tree (m)	Distance to greater tree (m)	Basal area of first shrub (cm)	Height of first shurb (m)	Top diameter of fisrt shrub (m)	Distance to first shrub (m)	Land slope (º degrees)	Leaf litter cover (%)	Green cover (%)	Exposed soil (5)	Height of leaf litter (cm)	Canopy cover (%)	Dry biomass of leaf litter (g)	Altitude (m)
ANH.1.1	Mainland	ANH	ANH.1	P1	739563	6.96419e+06		0	0	0	20	0	0	1	0	0	1	1	0	6	0	0	1	0	0	0	0	0		72.3358	7.25	4.625	1.835	211.138	9.25	5.375	4.625	3.38203	2.19	1	0.4575	22.5	91.25	15	8.75	2.925	91.25	2.34707	78
ANH.1.2	Mainland	ANH	ANH.1	P2	739545	6.96424e+06		0	1	0	24	0	0	0	0	0	0	1	0	2	0	0	0	0	0	0	0	0		70.7144	8.625	3.425	1.785	219.444	10	6.5	3.8425	1.9198	1.365	0.6125	0.835	11	85	62.5	8.75	3.175	91.25	3.20785	93
ANH.1.3	Mainland	ANH	ANH.1	P3	739528	6.96428e+06		0	0	0	13	0	0	3	0	0	3	3	1	4	0	0	1	0	0	0	0	0		127.483	7.175	5.5	1.8525	401.229	12.625	7.25	6.4	1.44234	1.3775	0.6875	1.5875	18	62.5	37.5	15	4.575	97.5	2.427	107
ANH.1.4	Mainland	ANH	ANH.1	P4	739504	6.96433e+06		0	0	0	9	0	0	1	0	0	0	1	0	1	0	0	0	0	0	1	0	0		25.8626	6.925	4.5	1.4025	344.769	12.75	8.5	4.005	2.636	2.125	0.78	1.0575	19.5	97.5	26.25	2.5	4.35	97.5	2.46558	117
ANH.1.5	Mainland	ANH	ANH.1	P5	739503	6.96438e+06		0	0	0	9	0	0	1	0	0	0	5	1	19	0	0	0	0	0	1	0	0		86.1026	9.425	5.25	1.7375	837.034	16.25	10.75	5.645	4.5558	2.9	1.1525	0.5075	17.5	97.5	15	2.5	3.8	97.5	3.09275	126
ANH.2.1	Mainland	ANH	ANH.2	P1	739423	6.964e+06		0	2	0	3	0	0	2	0	0	0	1	0	11	0	0	0	0	0	0	0	0		222.508	9.5	5.25	1.535	564.939	11.375	6.125	3.08	4.18775	3.1675	1.005	0.7725	19.5	97.5	15	2.5	3.15	91.25	2.09555	81
ANH.2.2	Mainland	ANH	ANH.2	P2	739391	6.96405e+06		0	1	0	2	0	0	1	0	0	0	0	0	16	0	0	0	0	0	0	0	0		102.545	9.75	5.375	1.665	529.547	14	10.875	3.08	11.7973	3.8075	0.8675	0.93	25	80	15	20	2.8	97.5	2.04237	100
ANH.2.3	Mainland	ANH	ANH.2	P3	739351	6.96407e+06		0	0	0	3	0	0	0	0	0	0	0	0	14	0	0	1	0	0	0	0	0		66.8648	9.625	3.775	2.58	757.755	15.5	9	7.3675	2.67579	1.865	1.0875	0.9825	17.75	97.5	37.5	2.5	4.1	85	3.07768	110
ANH.2.4	Mainland	ANH	ANH.2	P4	739305	6.96409e+06		0	0	0	1	0	0	2	0	0	1	0	0	1	0	0	1	0	0	0	0	0		84.5509	6.525	3.8	2.95	475.484	10.75	7	5.7525	5.74946	2.9675	0.6825	1.635	29.25	73.75	37.5	26.25	3.15	91.25	2.19022	124
ANH.2.5	Mainland	ANH	ANH.2	P5	739267	6.96413e+06		1	0	0	4	0	0	1	0	0	0	7	0	6	0	0	0	0	0	0	0	0		30.2792	6.875	3.55	1.2225	1616.06	13.5	10.75	6.63	1.48213	2.0475	0.755	0.825	34.75	85	15	15	3.8	97.5	2.33533	139
ANH.3.1	Mainland	ANH	ANH.3	P1	739994	6.96576e+06		0	1	0	4	0	0	0	0	0	1	0	0	1	0	0	0	0	0	0	0	0		137.768	9.5	6.375	2.1625	798.608	17.25	8.5	5.5	7.20174	2.675	1.105	0.8025	10.75	97.5	26.25	2.5	3.95	85	4.0592	102
ANH.3.2	Mainland	ANH	ANH.3	P2	739942	6.96577e+06		0	3	0	2	0	0	1	0	0	2	0	0	2	0	0	0	0	0	2	0	0		134.685	9.5	5.125	2.1475	629.695	11.75	5.5	3.38	21.6848	4.575	1.3375	1.1775	25	80	15	20	3.75	85	3.84138	117
ANH.3.3	Mainland	ANH	ANH.3	P3	739895	6.96576e+06		0	4	0	5	0	0	0	0	0	6	0	0	4	0	0	0	0	0	0	0	0		115.198	9	5.875	1.575	753.209	14.5	8	3.4175	3.54119	3.05	0.9175	1.09	19.75	97.5	37.5	2.5	2.325	91.25	2.73015	131
ANH.3.4	Mainland	ANH	ANH.3	P4	739836	6.96575e+06		0	2	0	2	0	0	1	0	0	1	0	0	3	0	0	0	0	0	0	0	0		128.686	10.75	5.5	2.7025	716.086	15.25	7.25	4.4975	2.48679	2.225	0.9225	1.2375	19	97.5	15	2.5	1.725	91.25	2.39097	149
ANH.3.5	Mainland	ANH	ANH.3	P5	739790	6.96573e+06		0	2	0	4	0	0	0	0	0	3	1	0	1	0	0	1	0	0	1	0	0		137.708	8.25	4.5	2.4525	435.526	11.25	6.5	4.2575	8.85297	2.375	1.4375	1.42	19.5	97.5	15	2.5	3.725	62.5	3.7714	163
ANH.4.1	Mainland	ANH	ANH.4	P1	740344	6.96681e+06		0	1	0	2	0	0	1	0	0	1	1	0	2	0	0	0	0	0	0	0	0		54.212	7.875	5	2.885	378.489	11.75	6.875	5.595	2.636	2.725	0.7625	0.385	13	85	62.5	15	2.75	85	1.21335	50
ANH.4.2	Mainland	ANH	ANH.4	P2	740251	6.96681e+06		0	0	0	5	0	0	1	0	0	3	0	0	3	0	0	0	0	0	1	0	0		410.181	10.725	6.425	1.98	517.61	14.25	7.875	2.555	4.90395	3.1325	0.8675	0.995	24.25	97.5	37.5	2.5	3.2	85	1.96802	62
ANH.4.3	Mainland	ANH	ANH.4	P3	740163	6.9668e+06		0	4	0	2	0	0	2	0	0	7	1	0	3	0	0	0	0	0	2	0	0		48.2437	6.675	3.875	1.2125	191.145	12.375	7.25	6.62	3.97886	3.05	1.4125	0.9825	24.25	85	37.5	26.25	2.9	91.25	1.4964	76
ANH.4.4	Mainland	ANH	ANH.4	P4	740089	6.96675e+06		0	0	0	2	0	0	0	0	0	2	4	0	9	0	0	0	0	0	1	0	0		128.995	9	5	2.7775	395.698	12.5	6.625	3.1325	2.16848	3.15	1.33	0.9925	12.5	97.5	26.25	2.5	4.6	97.5	1.5343	83
ANH.4.5	Mainland	ANH	ANH.4	P5	740033	6.96672e+06		0	1	0	5	0	0	0	0	0	1	0	0	2	0	0	0	0	0	1	0	0		63.7613	7.4	3.925	2.2325	369.239	12.875	8	4.7425	6.33634	2.1	1.18	1.4075	22.5	50	80	2.5	4.05	97.5	2.26467	92
ANH.5.1	Mainland	ANH	ANH.5	P1	740329	6.96728e+06		0	2	0	8	0	0	1	0	0	0	1	1	9	0	0	0	0	0	0	0	0		33.4622	6.75	4.5	1.4125	205.797	10.125	7	3.345	5.92851	1.68	1.3525	0.7775	9	97.5	26.25	2.5	2	85	1.50562	69
ANH.5.2	Mainland	ANH	ANH.5	P2	740274	6.96729e+06		0	1	0	6	0	0	0	0	0	1	0	0	14	0	0	0	0	0	0	0	0		25.0768	6.875	3.75	1.97	173.041	11.5	6.75	4.475	8.79329	3.5	1.025	1.325	26.75	73.75	37.5	26.25	3.2	97.5	3.3627	86
ANH.5.3	Mainland	ANH	ANH.5	P3	740222	6.96728e+06		0	3	0	1	0	0	4	0	0	1	3	0	9	0	0	0	0	0	0	0	0		33.9397	17.5	7.75	0.7875	135.281	12.5	8	4.69	5.09295	3.625	0.8675	0.2275	36.5	85	15	15	2.5	85	1.77157	94
ANH.5.4	Mainland	ANH	ANH.5	P4	740173	6.96732e+06		0	2	0	0	1	0	0	0	0	1	5	0	13	0	0	0	0	0	0	0	0		91.2354	8.625	4.125	1.79	462.553	16.25	10	7.25	1.98943	1.86	0.9875	1.295	15.25	97.5	15	2.5	2.7	97.5	1.7904	108
ANH.5.5	Mainland	ANH	ANH.5	P5	740131	6.96735e+06		0	5	0	3	0	0	1	0	0	0	5	0	39	0	0	0	0	0	0	0	0		75.4492	9.25	4.75	1.7025	547.372	12.5	9.75	7.17	4.65527	3.05	1.015	1.6875	19.25	91.25	26.25	8.75	2.45	73.75	1.73703	120
ITA.1.1	Mainland	ITA	ITA.1	P1	736978	7.00464e+06		0	3	0	36	1	0	4	0	0	0	1	0	1	0	0	0	0	0	0	0	0		98.079	12.125	6.66	3.7575	946.094	23	11.375	5.81	5.55012	2.265	1.075	0.695	18	97.5	26.25	2.5	5.125	97.5	4.77248	79
ITA.1.2	Mainland	ITA	ITA.1	P2	736929	7.00466e+06		0	2	0	12	0	0	10	0	0	0	2	0	1	0	0	0	0	0	0	0	0		78.1151	3.175	3.74	1.93	304.343	20.5	6.5	6.93	0.994716	1.3175	0.7475	1.7	14.25	80	50	20	2.6	91.25	3.62085	100
ITA.1.3	Mainland	ITA	ITA.1	P3	736879	7.00467e+06		0	2	0	11	0	0	8	1	0	0	1	0	1	0	0	0	0	0	0	0	0		42.176	6.925	4.25	2.3175	2523.32	19.5	13.375	4.505	2.40721	2.2825	1.3825	1.805	24.5	97.5	62.5	2.5	4.675	85	2.6791	126
ITA.1.4	Mainland	ITA	ITA.1	P4	736833	7.0047e+06		0	0	0	12	0	0	7	0	0	4	4	0	2	0	0	0	0	0	0	0	0		71.6991	5.05	4.325	2.3425	1125.94	15.25	8.375	6.8325	1.9198	1.5675	0.9025	0.8975	12.75	97.5	73.75	2.5	4.675	97.5	1.4696	153
ITA.1.5	Mainland	ITA	ITA.1	P5	736792	7.00472e+06		0	0	0	2	0	0	4	0	0	0	1	0	4	0	0	0	0	0	0	0	0		140.693	4.325	2.665	2.3325	848.493	10.75	7.375	4.2925	3.54119	1.5075	0.7875	1.17	20	97.5	37.5	2.5	6.525	97.5	2.6486	172
ITA.2.1	Mainland	ITA	ITA.2	P1	736883	7.00304e+06		0	1	0	3	0	0	2	0	0	0	1	0	0	0	0	0	0	0	0	0	0		76.5533	4.65	6.1475	2.7975	129.313	10.625	7.25	4.18	1.9198	1.805	0.725	1.5	22	91.25	50	8.75	7.675	97.5	5.2894	125
ITA.2.2	Mainland	ITA	ITA.2	P2	736906	7.00309e+06		0	1	0	4	0	0	4	0	0	0	1	0	1	0	0	0	0	0	0	0	0		59.2453	4.675	3.9	1.3975	2287.53	16.25	12.75	6.25	2.42711	2.2175	1.475	0.79	27.5	85	26.25	15	4.025	97.5	4.2874	148
ITA.2.3	Mainland	ITA	ITA.2	P3	736933	7.00313e+06		0	0	0	0	0	0	6	0	1	0	0	0	1	0	0	0	0	0	0	0	0		44.8915	10.125	4.515	2.85	333.309	16	7	5.165	8.15667	4.275	2.1325	1.255	27	73.75	37.5	15	4.2	97.5	5.38112	169
ITA.2.4	Mainland	ITA	ITA.2	P4	736951	7.00319e+06		0	0	0	2	0	0	2	0	1	0	0	0	1	1	0	0	0	0	0	0	0		110.105	8.1625	5.3	2.6675	231.49	13.5	6.625	3.8975	5.76935	2.1625	1.285	1.1175	24.5	91.25	26.25	8.75	3.55	91.25	2.5141	191
ITA.2.5	Mainland	ITA	ITA.2	P5	736976	7.00323e+06		0	0	0	0	0	0	14	0	1	1	0	0	0	0	0	0	0	0	0	0	0		176.502	10.875	5.375	2.9025	846.225	12.5	7.25	5.3175	4.78458	1.8025	0.9375	1.2125	24.5	85	62.5	15	3.3	85	3.2181	212
ITA.3.1	Mainland	ITA	ITA.3	P1	738023	7.0033e+06		0	0	0	1	0	0	0	0	1	0	5	0	1	0	0	0	0	0	0	0	0		171.061	13.75	6.75	2.5975	443.285	17.75	6.25	6.2775	3.36214	2.1425	1.0925	1.2275	11.75	85	15	8.75	2.9	97.5	2.24567	45
ITA.3.2	Mainland	ITA	ITA.3	P2	737991	7.00334e+06		0	0	2	6	0	0	0	0	0	0	1	0	4	0	0	0	0	0	0	0	0		384.398	21.25	3.875	3.7625	384.398	21.25	3.875	3.7625	1.2434	1.345	0.5025	0.47	17.5	50	37.5	26.25	2.3	97.5	1.88427	57
ITA.3.3	Mainland	ITA	ITA.3	P3	737947	7.00337e+06		0	0	0	9	0	0	0	0	0	9	2	0	0	0	0	0	0	0	0	0	0		175.468	13	5.25	3.4025	730.878	20.75	7.25	5.04	6.33634	2.4	0.95	1.8275	28.5	85	62.5	15	3.425	85	4.55232	64
ITA.3.4	Mainland	ITA	ITA.3	P4	737906	7.0034e+06		0	1	0	2	0	0	5	0	0	8	4	0	2	0	0	0	0	0	0	0	0		46.682	8	5.5	2.4725	811.768	17.625	9.325	7.62	5.272	3.1375	1.8725	1.3075	18.75	97.5	15	2.5	3.725	97.5	2.77858	71
ITA.3.5	Mainland	ITA	ITA.3	P5	737857	7.00342e+06		0	3	0	3	0	0	15	0	0	0	8	0	4	0	0	0	0	0	0	0	0		57.0669	10.375	4	2.5675	689.627	14.75	8.625	6.5675	0.606777	1.4375	0.58	0.8	23.25	97.5	15	2.5	4.075	97.5	1.71985	72
ITA.4.1	Mainland	ITA	ITA.4	P1	738147	7.00186e+06		0	0	0	0	0	2	0	0	0	1	0	0	0	0	0	0	0	0	0	0	0		107.24	12.125	5.75	3.51	172.146	13.75	6.25	3.9675	10.5539	1.44	1.3375	1.41	19.25	91.25	61.25	8.75	4.8	73.75	3.40825	28
ITA.4.2	Mainland	ITA	ITA.4	P2	738103	7.00189e+06		0	0	0	8	0	0	0	0	0	1	0	0	0	0	0	0	0	0	0	0	0		76.5533	12.125	7.25	1.8825	198.754	14.25	8	3.51	2.86478	1.6425	0.64	1.4475	18	97.5	26.25	2.5	10.475	85	7.45717	33
ITA.4.3	Mainland	ITA	ITA.4	P3	738054	7.00191e+06		0	0	0	0	0	0	0	0	0	3	0	0	0	0	0	0	0	0	0	0	0		97.5021	11.375	5.3125	2.3025	503.923	13.25	9.75	6.3375	3.04383	3.24	1.425	0.8875	25.25	97.5	26.25	2.5	4.825	97.5	2.18522	37
ITA.4.4	Mainland	ITA	ITA.4	P4	738002	7.00191e+06		0	8	0	4	1	3	0	0	0	4	0	0	0	0	0	0	0	0	0	0	0		28.7274	6.125	4.625	2.27	349.394	13.5	8.75	6.39	2.42711	1.8575	1.3475	0.9075	14.25	97.5	8.75	2.5	3.525	97.5	1.54363	38
ITA.4.5	Mainland	ITA	ITA.4	P5	737973	7.00196e+06		0	4	0	8	0	0	0	0	0	2	0	0	0	0	0	0	0	0	0	0	0		46.3538	8.45	5.25	2.8625	110.423	11.5	5.375	4.5	1.48213	2.635	0.825	0.8	7.25	97.5	61.25	2.5	2.275	91.25	2.8985	41
ITA.5.1	Mainland	ITA	ITA.5	P1	736484	7.003e+06		0	0	0	3	0	0	0	0	0	0	0	0	2	0	0	0	0	0	0	0	0		287.473	18.5	6.5	3.185	2775.06	21.75	8.75	4.695	3.18309	2.1475	1.0775	1.455	10.75	85	37.5	15	3.55	91.25	3.53753	64
ITA.5.2	Mainland	ITA	ITA.5	P2	736454	7.00304e+06		0	0	0	1	0	0	4	0	1	0	0	0	2	0	0	0	0	0	0	0	0		78.9805	6.95	5	2.9775	1070.31	14.25	8.25	5.5725	3.23283	2.5125	0.9225	1.19	20.75	85	37.5	2.5	5.9	73.75	2.39475	73
ITA.5.3	Mainland	ITA	ITA.5	P3	736438	7.00309e+06		0	0	0	0	0	0	2	0	1	3	11	0	4	0	0	0	0	0	0	0	0		77.7172	5.15	4.175	2.0725	491.987	14.125	5.875	5.5475	1.27324	1.5825	1.25	1.485	29	91.25	26.25	2.5	3.925	97.5	2.0785	84
ITA.5.4	Mainland	ITA	ITA.5	P4	736419	7.00314e+06		0	0	1	3	0	0	1	0	0	0	1	0	0	0	0	0	0	0	0	0	0		155.096	8.175	4.75	2.635	810.932	16	7	8.5125	5.41126	3.3	2.275	1.325	20.25	91.25	15	8.75	3.675	97.5	1.76028	100
ITA.5.5	Mainland	ITA	ITA.5	P5	736388	7.00319e+06		0	0	0	4	0	0	2	0	0	0	0	0	2	0	0	0	0	0	1	0	0		52.0634	3.425	3.925	1.44	1197.52	16.375	9	5.7525	7.0227	1.6025	1.2275	1.3625	25	97.5	26.25	2.5	5.4	97.5	2.22792	118
PER.1.1	Island	PER	PER.1	P1	744760	6.93179e+06		0	0	0	3	0	0	0	0	0	5	3	0	5	0	0	0	0	0	0	0	0		71.9379	6	5.375	2.1475	140.215	13.75	7.25	4.0425	12.9313	2.35	1.6975	0.52	22.75	85	26.25	15	3.475	91.25	1.50177	48
PER.1.2	Island	PER	PER.1	P2	744764	6.93184e+06		0	0	0	5	0	0	1	0	0	1	1	1	3	0	0	0	0	0	0	0	0		36.1778	7.875	3.25	1.9175	986.917	11.875	7.75	6.1525	3.15325	2.525	1.115	0.7775	17.5	85	73.75	15	1.675	85	3.2351	65
PER.1.3	Island	PER	PER.1	P3	744758	6.93189e+06		0	0	0	6	0	0	6	0	0	1	10	0	18	0	0	0	1	0	0	0	0		63.9105	9.75	6.875	2.9275	1310.2	11.25	7	4.2825	2.00933	1.6625	1.0225	0.7725	15	97.5	62.5	2.5	2.35	73.75	2.17037	82
PER.1.4	Island	PER	PER.1	P4	744775	6.93193e+06		0	0	0	9	0	0	3	0	0	4	4	1	6	0	0	0	0	0	0	0	0		154.062	6.875	4.625	2.0375	1200.38	16	6.25	5.42	4.42649	1.7	1.14	1.3025	17	91.25	37.5	8.75	2.725	97.5	3.7106	101
PER.1.5	Island	PER	PER.1	P5	744791	6.93198e+06		0	0	0	2	0	0	4	0	0	1	7	0	11	0	0	0	0	2	1	0	0		40.2363	6.625	3.25	2.0875	2437.05	17.5	11.25	7.98	9.20112	2.77	1.3675	1.2325	27.25	62.5	15	37.5	2.325	97.5	1.96232	119
PER.2.1	Island	PER	PER.2	P1	741901	6.92633e+06		0	0	0	11	0	0	3	0	0	3	8	0	29	0	0	0	0	0	0	0	0		73.4423	8.125	3.75	2.565	245.615	11.5	5.5	6.49	2.67579	2.5625	0.8825	0.9875	27.75	85	26.25	8.75	2.35	91.25	4.48258	172
PER.2.2	Island	PER	PER.2	P2	741855	6.92629e+06		0	0	0	0	0	0	3	0	0	0	6	0	26	0	0	0	0	0	0	0	0		57.1564	8.575	5.75	2.8625	220.946	9.65	6.75	5.3325	2.42711	2.4625	0.8425	0.5825	23.25	85	50	15	1.325	62.5	2.72352	179
PER.2.3	Island	PER	PER.2	P3	741812	6.92627e+06		0	0	0	2	0	0	2	0	0	0	4	0	20	0	0	0	0	0	0	0	0		38.0479	8.75	5.25	2.4	412.847	15	6.75	3.75	10.1163	3.0375	1.575	1.0675	30.25	73.75	15	26.25	3.475	91.25	3.4624	188
PER.2.4	Island	PER	PER.2	P4	741770	6.92623e+06		0	1	0	0	0	0	0	0	0	0	1	0	4	0	0	0	0	0	0	0	0		75.2105	8.5	5.25	2.405	541.006	13.75	9.25	4.9325	5.54057	3.375	0.9975	0.83	34.5	91.25	37.5	8.75	3.175	85	4.14343	193
PER.2.5	Island	PER	PER.2	P5	741745	6.9262e+06		0	0	0	5	0	0	2	0	0	1	4	0	14	0	0	0	0	1	0	0	0		38.5353	11.5	5	1.6325	759.844	18.5	8.25	4.265	2.23811	2.425	1.2625	1.05	32.75	73.75	26.25	26.25	3	97.5	1.27177	194
PER.3.1	Island	PER	PER.3	P1	742441	6.93018e+06		0	0	1	2	0	0	1	1	0	0	6	5	12	0	0	0	0	0	0	1	0		361.689	13.5	4.75	2.135	877.658	19.75	8.75	6.0275	5.92851	2.4275	1.2625	0.84	8.375	97.5	37.5	2.5	5.6	97.5	6.04615	214
PER.3.2	Island	PER	PER.3	P2	742437	6.93023e+06		0	26	0	2	0	0	7	0	0	0	6	4	3	0	0	0	0	0	0	2	0		137.549	10.375	5	2.49	294.088	14.5	6.75	4.455	3.44172	2.5125	1.265	1.1175	24	85	61.25	15	4.65	91.25	2.93385	229
PER.3.3	Island	PER	PER.3	P3	742413	6.93028e+06		0	24	1	1	2	0	3	0	0	0	4	4	4	0	0	0	0	0	0	0	0		107.608	11.625	5.75	2.695	920.799	15	7.75	3.9425	3.23283	2.225	1.6925	1.2525	24.5	91.25	37.5	8.75	3.6	85	4.3095	244
PER.3.4	Island	PER	PER.3	P4	742381	6.93032e+06		0	20	0	3	0	0	4	0	0	0	4	2	6	0	0	0	0	0	0	0	0		50.0541	10.975	5	2.365	2194.14	26.5	9.75	6.665	1.61144	1.725	0.675	0.99	22.5	91.25	37.5	8.75	3.65	97.5	3.26023	256
PER.3.5	Island	PER	PER.3	P5	742372	6.93037e+06		0	21	1	3	0	0	8	0	0	3	6	0	3	0	0	0	0	0	0	1	0		80.2338	7.7	4.75	1.645	534.928	16.25	7.5	5.375	5.41126	2.8825	1.465	1.39	25	85	26.25	15	2.125	91.25	2.3826	265
PER.4.1	Island	PER	PER.4	P1	742662	6.92986e+06		0	0	0	10	0	0	0	0	0	1	1	0	4	0	0	0	0	0	0	0	0		52.2425	8.75	4.375	1.8775	2077.37	28.5	16.25	6.1325	2.636	3.625	1.0425	1.045	11.5	85	50	15	0.975	85	1.53422	132
PER.4.2	Island	PER	PER.4	P2	742621	6.92989e+06		0	0	0	1	0	0	0	0	0	0	0	0	1	0	0	0	0	0	0	0	0		203.479	12.125	6.625	2.5275	1679.56	17.5	8	5.7975	3.97886	3.2	1.545	1.4375	13.75	73.75	37.5	37.5	3.25	91.25	1.9142	138
PER.4.3	Island	PER	PER.4	P3	742577	6.92992e+06		0	4	0	7	0	0	0	0	0	0	0	0	4	0	0	0	0	0	0	0	0		61.5232	8.125	3.25	3.56	2075.57	16	11.75	6.0075	3.23283	1.96	1.0275	0.7275	19.25	85	37.5	15	3.575	91.25	3.00132	147
PER.4.4	Island	PER	PER.4	P4	742727	6.92984e+06		0	1	1	9	0	0	0	0	0	0	0	0	6	0	0	0	0	0	0	0	0		78.8312	8.075	3.95	1.775	2355.05	18	10.75	5.8625	2.06901	1.675	0.795	0.725	14.25	50	15	50	2.825	85	3.13925	121
PER.4.5	Island	PER	PER.4	P5	742780	6.92981e+06		0	2	0	5	0	0	0	0	0	1	3	0	6	0	0	0	0	0	0	2	0		120.4	9	6	2.0775	1003.31	16.75	6	5.5175	2.06901	2.195	0.895	1.09	20.75	73.75	8.75	15	2.675	97.5	2.5832	112
PER.5.1	Island	PER	PER.5	P1	744436	6.93162e+06		0	1	0	13	0	0	2	0	0	2	0	1	12	0	0	0	1	0	0	0	0		38.0479	7.25	3.625	2.385	702.866	14.8	9.25	5.645	2.67579	2.8825	0.975	1.06	35.75	73.75	50	15	2.65	85	1.96647	34
PER.5.2	Island	PER	PER.5	P2	744359	6.93168e+06		0	0	1	5	0	0	2	0	0	0	0	0	9	0	0	0	0	0	0	0	0		64.955	8.75	3.75	2.125	257.721	14.875	6.25	4.9175	13.5281	4.275	2.02	0.9925	17.75	85	50	15	2.5	97.5	2.96195	62
PER.5.3	Island	PER	PER.5	P3	744277	6.93171e+06		0	2	0	6	0	0	0	0	0	0	0	0	0	0	0	0	0	0	0	0	0		304.463	10.125	5.25	1.935	341.585	12.75	6.25	6.2475	3.89929	4	1.1675	1.685	18.75	85	15	15	2.375	73.75	3.5576	86
PER.5.4	Island	PER	PER.5	P4	744197	6.93177e+06		0	0	0	2	0	0	4	0	0	4	3	0	4	0	0	0	0	0	0	0	0		35.0538	7.125	5	2.7775	440.948	16	8	7.5325	11.6326	2.1625	1.4225	1.3375	20	62.5	37.5	37.5	3.575	97.5	2.63272	123
PER.5.5	Island	PER	PER.5	P5	744153	6.93183e+06		0	0	0	16	0	0	3	0	0	2	1	1	11	0	0	0	0	0	0	0	0		431.757	9.225	7.75	1.17	431.757	10.5	7.5	2.37	2.00933	2.3	1.0225	1.1225	20.5	91.25	73.75	8.75	3.25	97.5	4.55348	159
RAT.1.1	Island	RAT	RAT.1	P1	746299	6.95275e+06		0	15	0	5	0	0	8	0	0	3	8	5	59	0	0	0	0	0	1	25	0		54.1523	9	3.125	3.465	890.191	21.25	8.5	5.2875	1.63133	2.1	0.94	0.65	11.75	97.5	26.25	2.5	3.65	91.25	1.59235	249
RAT.1.2	Island	RAT	RAT.1	P2	746386	6.95282e+06		0	11	1	9	0	0	6	1	0	0	8	4	28	0	0	0	0	0	0	11	0		143.756	11	6.125	2.0375	490.395	14.5	9.125	4.725	2.42711	2.015	0.8525	0.8825	24.5	73.75	15	26.25	3.15	91.25	3.00972	244
RAT.1.3	Island	RAT	RAT.1	P3	746440	6.95291e+06		0	7	0	4	1	0	6	1	0	1	9	2	22	0	0	0	0	0	0	9	0		77.747	8.125	4.125	2.16	1743.38	21.25	11.25	5.825	9.20112	2.95	1.18	0.7175	10	97.5	26.25	2.5	1.925	97.5	1.97575	241
RAT.1.4	Island	RAT	RAT.1	P4	746469	6.95301e+06		0	16	0	10	0	0	6	1	0	3	4	3	20	0	0	0	0	1	1	5	0		324.775	15.25	7.375	2.125	1466.5	22.5	10.25	3.35	25.3454	4.275	1.8925	0.8525	7	97.5	26.25	2.5	2.575	85	2.5229	244
RAT.1.5	Island	RAT	RAT.1	P5	746500	6.95311e+06		0	5	0	8	0	0	7	1	0	7	11	6	25	0	1	0	0	0	1	17	0		157.105	12.5	5.125	3.135	1567.67	24.5	11.25	7.1575	1.27324	1.375	0.5375	0.6275	25	85	38.75	15	1.575	91.25	2.28543	240
RAT.2.1	Island	RAT	RAT.2	P1	747929	6.95174e+06		0	16	0	7	0	0	1	0	0	0	4	1	31	0	0	0	0	0	0	2	0		227.949	12.375	4.625	3.51	2658.84	19.25	11.625	7.4325	3.36214	2	0.95	1.2675	28.75	97.5	15	2.5	4.075	91.25	0.9499	211
RAT.2.2	Island	RAT	RAT.2	P2	747942	6.9518e+06		0	23	1	3	0	0	1	0	0	0	7	1	26	0	0	0	0	0	1	6	0		150.759	8.875	5	2.9675	866.646	14.5	7.375	6.0075	4.49612	2.3625	1.555	1.435	23	62.5	8.75	37.5	2.625	91.25	1.69035	213
RAT.2.3	Island	RAT	RAT.2	P3	747964	6.95184e+06		0	7	0	2	0	0	3	0	0	0	3	1	41	0	0	0	0	0	0	1	0		66.9245	6.8	4.95	3.1625	859.634	19.5	9.375	7.95	4.39665	2.81	1.72	1.67	19.5	85	15	15	2.925	91.25	3.22648	216
RAT.2.4	Island	RAT	RAT.2	P4	747979	6.95189e+06		0	20	0	4	0	0	2	1	0	0	6	0	19	0	0	0	0	0	1	0	0		71.9379	10.875	5.375	1.8175	855.814	18.75	10	5.4675	4.22754	2.2875	0.855	1.1475	25	62.5	37.5	37.5	2.025	91.25	1.48273	218
RAT.2.5	Island	RAT	RAT.2	P5	747985	6.95197e+06		0	6	0	8	0	0	1	0	0	0	0	1	23	0	0	0	0	0	2	1	0		72.6143	7.375	4	1.9775	820.004	19.5	14.5	6.69	5.92851	2.4325	1.6025	0.915	12.5	97.5	37.5	2.5	2.475	91.25	1.2848	222
RAT.3.1	Island	RAT	RAT.3	P1	747798	6.95145e+06		0	2	1	2	0	0	6	0	0	0	0	3	37	0	0	0	1	0	3	5	0		297.082	17.75	13.125	1.1775	659.546	22	14.5	2.0275	6.76407	3.2	1.065	0.8025	15.25	91.25	15	8.75	1.8	97.5	2.12498	175
RAT.3.2	Island	RAT	RAT.3	P2	747773	6.95149e+06		0	1	0	5	0	0	3	0	0	0	7	0	50	0	0	0	0	0	1	3	0		48.8704	7.75	4.875	2.525	522.863	14.75	10.25	5.4975	2.59621	1.2825	0.7725	0.8775	19	91.25	2.5	8.75	1.425	85	1.63072	180
RAT.3.3	Island	RAT	RAT.3	P3	747742	6.95153e+06		0	2	0	4	0	0	2	0	0	1	1	0	48	0	0	0	0	0	0	3	0		51.7252	8.125	4.5	2.3275	561.816	20.25	9.75	4.315	33.4622	4.425	1.71	0.9125	9.5	91.25	26.25	8.75	1.425	73.75	1.48792	191
RAT.3.4	Island	RAT	RAT.3	P4	747727	6.95158e+06		0	71	1	7	0	0	1	0	0	0	1	0	40	0	0	0	0	0	0	6	0		259.78	12.5	6.75	3.025	397.926	11.25	6.75	3.0875	3.38203	2.175	1.2675	1.7875	5.5	97.5	37.5	2.5	3.525	91.25	1.3361	203
RAT.3.5	Island	RAT	RAT.3	P5	747702	6.95163e+06		0	15	0	5	0	0	6	2	0	1	4	1	43	0	0	0	0	0	1	2	1		99.2826	8	4.875	1.7225	1608.77	20.75	12	5.4825	21.1377	4.0875	2.3	1.235	16.5	62.5	15	26.25	1.7	91.25	1.52177	219
RAT.4.1	Island	RAT	RAT.4	P1	749594	6.95258e+06		0	2	1	11	0	0	0	0	0	2	0	3	9	0	0	0	0	0	0	0	0		132.665	10.625	3.625	1.7125	278.998	15.75	5.75	2.9325	15.6767	5.175	1.275	1.4375	25.5	73.75	85	26.25	1.425	91.25	1.82215	72
RAT.4.2	Island	RAT	RAT.4	P2	749629	6.95254e+06		0	0	1	2	1	0	1	0	0	0	1	7	20	0	0	0	0	0	1	0	0		113.199	11.25	5.625	2.0975	396.016	16.25	7.25	3.405	15.7762	3.625	1.355	0.91	15.5	73.75	50	15	2.025	91.25	1.70355	75
RAT.4.3	Island	RAT	RAT.4	P3	749670	6.95251e+06		0	0	2	3	0	0	2	0	0	0	1	4	18	0	0	0	0	0	0	0	0		52.7697	11	3.75	1.8475	861.981	19	7.5	4.5325	3.38203	2.25	0.9575	0.8075	17.5	97.5	62.5	2.5	2.675	73.75	1.84685	87
RAT.4.4	Island	RAT	RAT.4	P4	749700	6.95247e+06		0	0	0	7	0	0	1	0	0	2	0	0	14	0	0	0	0	0	0	0	0		91.7128	11.25	3.5	3.1725	277.297	15.75	6.75	5.6225	1.9198	1.9875	0.8625	1.7125	32.25	91.25	73.75	8.75	1.95	62.5	2.3857	103
RAT.4.5	Island	RAT	RAT.4	P5	749739	6.95245e+06		0	1	1	6	0	0	1	0	0	0	0	0	47	0	0	0	0	0	0	0	0		97.6612	7.625	3.375	1.455	596.84	17	7.25	5.8875	3.23283	2.75	1.1125	0.845	12.75	97.5	37.5	2.5	4.75	73.75	3.78538	115
RAT.5.1	Island	RAT	RAT.5	P1	749237	6.9525e+06		0	0	0	22	0	0	0	0	0	0	0	0	20	0	0	0	0	0	0	0	0		164.924	13	6.25	1.78	345.455	17.25	9.5	4.0475	5.02332	2.425	1.155	0.6175	18.5	97.5	26.25	2.5	2.225	85	2.49238	61
RAT.5.2	Island	RAT	RAT.5	P2	749210	6.95245e+06		0	0	1	2	0	0	0	0	0	1	1	2	34	0	0	0	0	0	0	5	0		55.6743	12.625	4.625	1.9975	438.63	16.5	8.75	5.3	4.49612	2.675	0.8725	0.415	21	91.25	37.5	8.75	2.45	73.75	1.9161	72
RAT.5.3	Island	RAT	RAT.5	P3	749173	6.95242e+06		0	0	0	12	0	0	0	0	0	1	0	0	20	0	0	0	0	0	0	1	0		71.6593	10.875	5.625	2.195	386.129	18.25	5.375	4.63	4.0286	3.75	1.585	0.93	22.75	91.25	26.25	8.75	2.55	91.25	1.91148	76
RAT.5.4	Island	RAT	RAT.5	P4	749129	6.9524e+06		0	0	0	4	1	0	1	0	0	1	0	2	23	0	0	0	0	0	1	0	0		132.984	10.75	5.5	2.6125	303.558	13.75	7.75	5.71	1.80044	2.6	0.88	0.56	13.25	91.25	37.5	8.75	4.225	85	3.51933	89
RAT.5.5	Island	RAT	RAT.5	P5	749081	6.95239e+06		0	0	1	7	0	0	4	0	0	0	0	0	27	0	0	0	0	0	0	0	0		145.517	12.125	3.75	2.8	187.683	16.25	5.5	4.325	6.85359	2.8	1.0325	0.8675	16.75	91.25	50	8.75	2.3	73.75	1.46378	95
Code	Land	Area	Site	Point	Coordinates			Species biomass																						Environmental variables
					Long (UTM)	Lat (UTM)		Bdelyrus braziliensis	Canthidium aff. trinodosum	Canthon luctuosus	Canthon rutilans cyanescens	Canthonella aff. instriata	Coprophanaeus dardanus	Coprophanaeus saphirinus	Deltochilum brasiliense	Deltochilum furcatum	Deltochilum multicolor	Deltochilum morbillosum	Deltochilum rubripenne	Dichotomius sericeus	Dichotomius quadrinodosus	Dichotomius sp. 1	Eurysternus cyanescens	Eurysternus parallelus	Paracanthon aff. rosinae	Phanaeus splendidulus	Uroxys sp. 1	Uroxys sp. 2		Basal area of first tree (cm)	Height of first tree (m)	Top diameter of first tree (m)	Distance to first tree (m)	Basal area of greater tree (cm)	Height of greater tree (m)	Top diameter of greater tree (m)	Distance to greater tree (m)	Basal area of first shrub (cm)	Height of first shurb (m)	Top diameter of fisrt shrub (m)	Distance to first shrub (m)	Land slope (º degrees)	Leaf litter cover (%)	Green cover (%)	Exposed soil (5)	Height of leaf litter (cm)	Canopy cover (%)	Dry biomass of leaf litter (g)	Altitude (m)
ANH.1.1	Mainland	ANH	ANH.1	P1	739563	6.96419e+06		0	0	0	0.5924	0	0	0.397	0	0	0.1871	0.0837	0	0.9706	0	0	0.0206	0	0	0	0	0		72.3358	7.25	4.625	1.835	211.138	9.25	5.375	4.625	3.38203	2.19	1	0.4575	22.5	91.25	15	8.75	2.925	91.25	2.34707	78
ANH.1.2	Mainland	ANH	ANH.1	P2	739545	6.96424e+06		0	0.0031	0	1.0816	0	0	0	0	0	0	0.107	0	0.3882	0	0	0	0	0	0	0	0		70.7144	8.625	3.425	1.785	219.444	10	6.5	3.8425	1.9198	1.365	0.6125	0.835	11	85	62.5	8.75	3.175	91.25	3.20785	93
ANH.1.3	Mainland	ANH	ANH.1	P3	739528	6.96428e+06		0	0	0	0.3941	0	0	0.7285	0	0	0.5851	0.2751	0.0885	0.7071	0	0	0.0201	0	0	0	0	0		127.483	7.175	5.5	1.8525	401.229	12.625	7.25	6.4	1.44234	1.3775	0.6875	1.5875	18	62.5	37.5	15	4.575	97.5	2.427	107
ANH.1.4	Mainland	ANH	ANH.1	P4	739504	6.96433e+06		0	0	0	0.3806	0	0	0.2437	0	0	0	0.0772	0	0.1575	0	0	0	0	0	0.328	0	0		25.8626	6.925	4.5	1.4025	344.769	12.75	8.5	4.005	2.636	2.125	0.78	1.0575	19.5	97.5	26.25	2.5	4.35	97.5	2.46558	117
ANH.1.5	Mainland	ANH	ANH.1	P5	739503	6.96438e+06		0	0	0	0.3261	0	0	0.2291	0	0	0	0.3349	0.0825	3.3466	0	0	0	0	0	0.3247	0	0		86.1026	9.425	5.25	1.7375	837.034	16.25	10.75	5.645	4.5558	2.9	1.1525	0.5075	17.5	97.5	15	2.5	3.8	97.5	3.09275	126
ANH.2.1	Mainland	ANH	ANH.2	P1	739423	6.964e+06		0	0.0158	0	0.1146	0	0	0.6043	0	0	0	0.1161	0	1.9802	0	0	0	0	0	0	0	0		222.508	9.5	5.25	1.535	564.939	11.375	6.125	3.08	4.18775	3.1675	1.005	0.7725	19.5	97.5	15	2.5	3.15	91.25	2.09555	81
ANH.2.2	Mainland	ANH	ANH.2	P2	739391	6.96405e+06		0	0.0059	0	0.076	0	0	0.4131	0	0	0	0	0	2.9489	0	0	0	0	0	0	0	0		102.545	9.75	5.375	1.665	529.547	14	10.875	3.08	11.7973	3.8075	0.8675	0.93	25	80	15	20	2.8	97.5	2.04237	100
ANH.2.3	Mainland	ANH	ANH.2	P3	739351	6.96407e+06		0	0	0	0.0862	0	0	0	0	0	0	0	0	2.6543	0	0	0.0659	0	0	0	0	0		66.8648	9.625	3.775	2.58	757.755	15.5	9	7.3675	2.67579	1.865	1.0875	0.9825	17.75	97.5	37.5	2.5	4.1	85	3.07768	110
ANH.2.4	Mainland	ANH	ANH.2	P4	739305	6.96409e+06		0	0	0	0.0579	0	0	0.5092	0	0	0.1717	0	0	0.1172	0	0	0.0327	0	0	0	0	0		84.5509	6.525	3.8	2.95	475.484	10.75	7	5.7525	5.74946	2.9675	0.6825	1.635	29.25	73.75	37.5	26.25	3.15	91.25	2.19022	124
ANH.2.5	Mainland	ANH	ANH.2	P5	739267	6.96413e+06		0.0115	0	0	0.227	0	0	0.3186	0	0	0	0.5287	0	1.1721	0	0	0	0	0	0	0	0		30.2792	6.875	3.55	1.2225	1616.06	13.5	10.75	6.63	1.48213	2.0475	0.755	0.825	34.75	85	15	15	3.8	97.5	2.33533	139
ANH.3.1	Mainland	ANH	ANH.3	P1	739994	6.96576e+06		0	0.0104	0	0.2497	0	0	0	0	0	0.1746	0	0	0.1835	0	0	0	0	0	0	0	0		137.768	9.5	6.375	2.1625	798.608	17.25	8.5	5.5	7.20174	2.675	1.105	0.8025	10.75	97.5	26.25	2.5	3.95	85	4.0592	102
ANH.3.2	Mainland	ANH	ANH.3	P2	739942	6.96577e+06		0	0.0357	0	0.101	0	0	0.193	0	0	0.4077	0	0	0.4294	0	0	0	0	0	0.4943	0	0		134.685	9.5	5.125	2.1475	629.695	11.75	5.5	3.38	21.6848	4.575	1.3375	1.1775	25	80	15	20	3.75	85	3.84138	117
ANH.3.3	Mainland	ANH	ANH.3	P3	739895	6.96576e+06		0	0.0502	0	0.3018	0	0	0	0	0	1.005	0	0	0.8216	0	0	0	0	0	0	0	0		115.198	9	5.875	1.575	753.209	14.5	8	3.4175	3.54119	3.05	0.9175	1.09	19.75	97.5	37.5	2.5	2.325	91.25	2.73015	131
ANH.3.4	Mainland	ANH	ANH.3	P4	739836	6.96575e+06		0	0.0291	0	0.131	0	0	0.35	0	0	0.1821	0	0	0.6632	0	0	0	0	0	0	0	0		128.686	10.75	5.5	2.7025	716.086	15.25	7.25	4.4975	2.48679	2.225	0.9225	1.2375	19	97.5	15	2.5	1.725	91.25	2.39097	149
ANH.3.5	Mainland	ANH	ANH.3	P5	739790	6.96573e+06		0	0.0177	0	0.1961	0	0	0	0	0	0.4266	0.0289	0	0.1597	0	0	0.0355	0	0	0.2806	0	0		137.708	8.25	4.5	2.4525	435.526	11.25	6.5	4.2575	8.85297	2.375	1.4375	1.42	19.5	97.5	15	2.5	3.725	62.5	3.7714	163
ANH.4.1	Mainland	ANH	ANH.4	P1	740344	6.96681e+06		0	0.0097	0	0.0491	0	0	0.4762	0	0	0.2023	0.0841	0	0.3278	0	0	0	0	0	0	0	0		54.212	7.875	5	2.885	378.489	11.75	6.875	5.595	2.636	2.725	0.7625	0.385	13	85	62.5	15	2.75	85	1.21335	50
ANH.4.2	Mainland	ANH	ANH.4	P2	740251	6.96681e+06		0	0	0	0.2531	0	0	0.3711	0	0	0.5668	0	0	0.5047	0	0	0	0	0	0.216	0	0		410.181	10.725	6.425	1.98	517.61	14.25	7.875	2.555	4.90395	3.1325	0.8675	0.995	24.25	97.5	37.5	2.5	3.2	85	1.96802	62
ANH.4.3	Mainland	ANH	ANH.4	P3	740163	6.9668e+06		0	0.0368	0	0.0893	0	0	0.8849	0	0	1.0079	0.0795	0	0.5706	0	0	0	0	0	0.3183	0	0		48.2437	6.675	3.875	1.2125	191.145	12.375	7.25	6.62	3.97886	3.05	1.4125	0.9825	24.25	85	37.5	26.25	2.9	91.25	1.4964	76
ANH.4.4	Mainland	ANH	ANH.4	P4	740089	6.96675e+06		0	0	0	0.0838	0	0	0	0	0	0.3611	0.319	0	1.4709	0	0	0	0	0	0.253	0	0		128.995	9	5	2.7775	395.698	12.5	6.625	3.1325	2.16848	3.15	1.33	0.9925	12.5	97.5	26.25	2.5	4.6	97.5	1.5343	83
ANH.4.5	Mainland	ANH	ANH.4	P5	740033	6.96672e+06		0	0.0123	0	0.2507	0	0	0	0	0	0.2143	0	0	0.1824	0	0	0	0	0	0.3015	0	0		63.7613	7.4	3.925	2.2325	369.239	12.875	8	4.7425	6.33634	2.1	1.18	1.4075	22.5	50	80	2.5	4.05	97.5	2.26467	92
ANH.5.1	Mainland	ANH	ANH.5	P1	740329	6.96728e+06		0	0.0248	0	0.2506	0	0	0.4199	0	0	0	0.062	0.0545	1.4171	0	0	0	0	0	0	0	0		33.4622	6.75	4.5	1.4125	205.797	10.125	7	3.345	5.92851	1.68	1.3525	0.7775	9	97.5	26.25	2.5	2	85	1.50562	69
ANH.5.2	Mainland	ANH	ANH.5	P2	740274	6.96729e+06		0	0.0172	0	0.2569	0	0	0	0	0	0.1874	0	0	2.0344	0	0	0	0	0	0	0	0		25.0768	6.875	3.75	1.97	173.041	11.5	6.75	4.475	8.79329	3.5	1.025	1.325	26.75	73.75	37.5	26.25	3.2	97.5	3.3627	86
ANH.5.3	Mainland	ANH	ANH.5	P3	740222	6.96728e+06		0	0.0493	0	0.0479	0	0	1.5197	0	0	0.2761	0.2354	0	1.3922	0	0	0	0	0	0	0	0		33.9397	17.5	7.75	0.7875	135.281	12.5	8	4.69	5.09295	3.625	0.8675	0.2275	36.5	85	15	15	2.5	85	1.77157	94
ANH.5.4	Mainland	ANH	ANH.5	P4	740173	6.96732e+06		0	0.0233	0	0	0.0009	0	0	0	0	0.1427	0.2553	0	2.2303	0	0	0	0	0	0	0	0		91.2354	8.625	4.125	1.79	462.553	16.25	10	7.25	1.98943	1.86	0.9875	1.295	15.25	97.5	15	2.5	2.7	97.5	1.7904	108
ANH.5.5	Mainland	ANH	ANH.5	P5	740131	6.96735e+06		0	0.0451	0	0.0933	0	0	0.4909	0	0	0	0.322	0	6.7065	0	0	0	0	0	0	0	0		75.4492	9.25	4.75	1.7025	547.372	12.5	9.75	7.17	4.65527	3.05	1.015	1.6875	19.25	91.25	26.25	8.75	2.45	73.75	1.73703	120
ITA.1.1	Mainland	ITA	ITA.1	P1	736978	7.00464e+06		0	0.0351	0	1.7271	0.0027	0	1.345	0	0	0	0.0297	0	0.112	0	0	0	0	0	0	0	0		98.079	12.125	6.66	3.7575	946.094	23	11.375	5.81	5.55012	2.265	1.075	0.695	18	97.5	26.25	2.5	5.125	97.5	4.77248	79
ITA.1.2	Mainland	ITA	ITA.1	P2	736929	7.00466e+06		0	0.0404	0	0.5974	0	0	3.072	0	0	0	0.1454	0	0.1006	0	0	0	0	0	0	0	0		78.1151	3.175	3.74	1.93	304.343	20.5	6.5	6.93	0.994716	1.3175	0.7475	1.7	14.25	80	50	20	2.6	91.25	3.62085	100
ITA.1.3	Mainland	ITA	ITA.1	P3	736879	7.00467e+06		0	0.0266	0	0.5813	0	0	2.5113	0.3717	0	0	0.0225	0	0.16	0	0	0	0	0	0	0	0		42.176	6.925	4.25	2.3175	2523.32	19.5	13.375	4.505	2.40721	2.2825	1.3825	1.805	24.5	97.5	62.5	2.5	4.675	85	2.6791	126
ITA.1.4	Mainland	ITA	ITA.1	P4	736833	7.0047e+06		0	0	0	0.5235	0	0	1.99	0	0	0.7165	0.1509	0	0.2352	0	0	0	0	0	0	0	0		71.6991	5.05	4.325	2.3425	1125.94	15.25	8.375	6.8325	1.9198	1.5675	0.9025	0.8975	12.75	97.5	73.75	2.5	4.675	97.5	1.4696	153
ITA.1.5	Mainland	ITA	ITA.1	P5	736792	7.00472e+06		0	0	0	0.1584	0	0	1.248	0	0	0	0.0321	0	0.485	0	0	0	0	0	0	0	0		140.693	4.325	2.665	2.3325	848.493	10.75	7.375	4.2925	3.54119	1.5075	0.7875	1.17	20	97.5	37.5	2.5	6.525	97.5	2.6486	172
ITA.2.1	Mainland	ITA	ITA.2	P1	736883	7.00304e+06		0	0.0122	0	0.1308	0	0	0.356	0	0	0	0.0402	0	0	0	0	0	0	0	0	0	0		76.5533	4.65	6.1475	2.7975	129.313	10.625	7.25	4.18	1.9198	1.805	0.725	1.5	22	91.25	50	8.75	7.675	97.5	5.2894	125
ITA.2.2	Mainland	ITA	ITA.2	P2	736906	7.00309e+06		0	0.0083	0	0.1869	0	0	0.9621	0	0	0	0.076	0	0.1515	0	0	0	0	0	0	0	0		59.2453	4.675	3.9	1.3975	2287.53	16.25	12.75	6.25	2.42711	2.2175	1.475	0.79	27.5	85	26.25	15	4.025	97.5	4.2874	148
ITA.2.3	Mainland	ITA	ITA.2	P3	736933	7.00313e+06		0	0	0	0	0	0	1.9551	0	0.3469	0	0	0	0.1638	0	0	0	0	0	0	0	0		44.8915	10.125	4.515	2.85	333.309	16	7	5.165	8.15667	4.275	2.1325	1.255	27	73.75	37.5	15	4.2	97.5	5.38112	169
ITA.2.4	Mainland	ITA	ITA.2	P4	736951	7.00319e+06		0	0	0	0.1377	0	0	0.3609	0	0.3482	0	0	0	0.1651	0.5101	0	0	0	0	0	0	0		110.105	8.1625	5.3	2.6675	231.49	13.5	6.625	3.8975	5.76935	2.1625	1.285	1.1175	24.5	91.25	26.25	8.75	3.55	91.25	2.5141	191
ITA.2.5	Mainland	ITA	ITA.2	P5	736976	7.00323e+06		0	0	0	0	0	0	4.2157	0	0.2826	0.0561	0	0	0	0	0	0	0	0	0	0	0		176.502	10.875	5.375	2.9025	846.225	12.5	7.25	5.3175	4.78458	1.8025	0.9375	1.2125	24.5	85	62.5	15	3.3	85	3.2181	212
ITA.3.1	Mainland	ITA	ITA.3	P1	738023	7.0033e+06		0	0	0	0.0258	0	0	0	0	0.1239	0	0.3229	0	0.1545	0	0	0	0	0	0	0	0		171.061	13.75	6.75	2.5975	443.285	17.75	6.25	6.2775	3.36214	2.1425	1.0925	1.2275	11.75	85	15	8.75	2.9	97.5	2.24567	45
ITA.3.2	Mainland	ITA	ITA.3	P2	737991	7.00334e+06		0	0	0.0219	0.2228	0	0	0	0	0	0	0.0634	0	0.5436	0	0	0	0	0	0	0	0		384.398	21.25	3.875	3.7625	384.398	21.25	3.875	3.7625	1.2434	1.345	0.5025	0.47	17.5	50	37.5	26.25	2.3	97.5	1.88427	57
ITA.3.3	Mainland	ITA	ITA.3	P3	737947	7.00337e+06		0	0	0	0.3585	0	0	0	0	0	1.3828	0.0902	0	0	0	0	0	0	0	0	0	0		175.468	13	5.25	3.4025	730.878	20.75	7.25	5.04	6.33634	2.4	0.95	1.8275	28.5	85	62.5	15	3.425	85	4.55232	64
ITA.3.4	Mainland	ITA	ITA.3	P4	737906	7.0034e+06		0	0.0069	0	0.1012	0	0	1.3423	0	0	1.4422	0.2635	0	0.3607	0	0	0	0	0	0	0	0		46.682	8	5.5	2.4725	811.768	17.625	9.325	7.62	5.272	3.1375	1.8725	1.3075	18.75	97.5	15	2.5	3.725	97.5	2.77858	71
ITA.3.5	Mainland	ITA	ITA.3	P5	737857	7.00342e+06		0	0.0306	0	0.1221	0	0	4.1034	0	0	0	0.3942	0	0.533	0	0	0	0	0	0	0	0		57.0669	10.375	4	2.5675	689.627	14.75	8.625	6.5675	0.606777	1.4375	0.58	0.8	23.25	97.5	15	2.5	4.075	97.5	1.71985	72
ITA.4.1	Mainland	ITA	ITA.4	P1	738147	7.00186e+06		0	0	0	0	0	1.028	0	0	0	0.0798	0	0	0	0	0	0	0	0	0	0	0		107.24	12.125	5.75	3.51	172.146	13.75	6.25	3.9675	10.5539	1.44	1.3375	1.41	19.25	91.25	61.25	8.75	4.8	73.75	3.40825	28
ITA.4.2	Mainland	ITA	ITA.4	P2	738103	7.00189e+06		0	0	0	0.3115	0	0	0	0	0	0.1457	0	0	0	0	0	0	0	0	0	0	0		76.5533	12.125	7.25	1.8825	198.754	14.25	8	3.51	2.86478	1.6425	0.64	1.4475	18	97.5	26.25	2.5	10.475	85	7.45717	33
ITA.4.3	Mainland	ITA	ITA.4	P3	738054	7.00191e+06		0	0	0	0	0	0	0	0	0	0.4147	0	0	0	0	0	0	0	0	0	0	0		97.5021	11.375	5.3125	2.3025	503.923	13.25	9.75	6.3375	3.04383	3.24	1.425	0.8875	25.25	97.5	26.25	2.5	4.825	97.5	2.18522	37
ITA.4.4	Mainland	ITA	ITA.4	P4	738002	7.00191e+06		0	0.0365	0	0.1966	0.0021	2.1298	0	0	0	0.7257	0	0	0	0	0	0	0	0	0	0	0		28.7274	6.125	4.625	2.27	349.394	13.5	8.75	6.39	2.42711	1.8575	1.3475	0.9075	14.25	97.5	8.75	2.5	3.525	97.5	1.54363	38
ITA.4.5	Mainland	ITA	ITA.4	P5	737973	7.00196e+06		0	0.016	0	0.3819	0	0	0	0	0	0.2444	0	0	0	0	0	0	0	0	0	0	0		46.3538	8.45	5.25	2.8625	110.423	11.5	5.375	4.5	1.48213	2.635	0.825	0.8	7.25	97.5	61.25	2.5	2.275	91.25	2.8985	41
ITA.5.1	Mainland	ITA	ITA.5	P1	736484	7.003e+06		0	0	0	0.1665	0	0	0	0	0	0	0	0	0.3743	0	0	0	0	0	0	0	0		287.473	18.5	6.5	3.185	2775.06	21.75	8.75	4.695	3.18309	2.1475	1.0775	1.455	10.75	85	37.5	15	3.55	91.25	3.53753	64
ITA.5.2	Mainland	ITA	ITA.5	P2	736454	7.00304e+06		0	0	0	0.0565	0	0	0.758	0	0.2516	0	0	0	0.2933	0	0	0	0	0	0	0	0		78.9805	6.95	5	2.9775	1070.31	14.25	8.25	5.5725	3.23283	2.5125	0.9225	1.19	20.75	85	37.5	2.5	5.9	73.75	2.39475	73
ITA.5.3	Mainland	ITA	ITA.5	P3	736438	7.00309e+06		0	0	0	0	0	0	0.4398	0	0.2776	0.3958	0.7147	0	0.586	0	0	0	0	0	0	0	0		77.7172	5.15	4.175	2.0725	491.987	14.125	5.875	5.5475	1.27324	1.5825	1.25	1.485	29	91.25	26.25	2.5	3.925	97.5	2.0785	84
ITA.5.4	Mainland	ITA	ITA.5	P4	736419	7.00314e+06		0	0	0.0093	0.1714	0	0	0.1708	0	0	0	0.0447	0	0	0	0	0	0	0	0	0	0		155.096	8.175	4.75	2.635	810.932	16	7	8.5125	5.41126	3.3	2.275	1.325	20.25	91.25	15	8.75	3.675	97.5	1.76028	100
ITA.5.5	Mainland	ITA	ITA.5	P5	736388	7.00319e+06		0	0	0	0.2575	0	0	0.6021	0	0	0	0	0	0.2855	0	0	0	0	0	0.2035	0	0		52.0634	3.425	3.925	1.44	1197.52	16.375	9	5.7525	7.0227	1.6025	1.2275	1.3625	25	97.5	26.25	2.5	5.4	97.5	2.22792	118
PER.1.1	Island	PER	PER.1	P1	744760	6.93179e+06		0	0	0	0.1576	0	0	0	0	0	0.9645	0.2467	0	0.7506	0	0	0	0	0	0	0	0		71.9379	6	5.375	2.1475	140.215	13.75	7.25	4.0425	12.9313	2.35	1.6975	0.52	22.75	85	26.25	15	3.475	91.25	1.50177	48
PER.1.2	Island	PER	PER.1	P2	744764	6.93184e+06		0	0	0	0.3169	0	0	0.3584	0	0	0.1928	0.0894	0.1126	0.4825	0	0	0	0	0	0	0	0		36.1778	7.875	3.25	1.9175	986.917	11.875	7.75	6.1525	3.15325	2.525	1.115	0.7775	17.5	85	73.75	15	1.675	85	3.2351	65
PER.1.3	Island	PER	PER.1	P3	744758	6.93189e+06		0	0	0	0.3519	0	0	1.9353	0	0	0.1772	0.961	0	2.7185	0	0	0	0.0489	0	0	0	0		63.9105	9.75	6.875	2.9275	1310.2	11.25	7	4.2825	2.00933	1.6625	1.0225	0.7725	15	97.5	62.5	2.5	2.35	73.75	2.17037	82
PER.1.4	Island	PER	PER.1	P4	744775	6.93193e+06		0	0	0	0.488	0	0	1.2088	0	0	0.6622	0.396	0.1004	0.887	0	0	0	0	0	0	0	0		154.062	6.875	4.625	2.0375	1200.38	16	6.25	5.42	4.42649	1.7	1.14	1.3025	17	91.25	37.5	8.75	2.725	97.5	3.7106	101
PER.1.5	Island	PER	PER.1	P5	744791	6.93198e+06		0	0	0	0.123	0	0	1.2715	0	0	0.2073	0.6301	0	1.7864	0	0	0	0	0.0305	0.3144	0	0		40.2363	6.625	3.25	2.0875	2437.05	17.5	11.25	7.98	9.20112	2.77	1.3675	1.2325	27.25	62.5	15	37.5	2.325	97.5	1.96232	119
PER.2.1	Island	PER	PER.2	P1	741901	6.92633e+06		0	0	0	0.581	0	0	0.8902	0	0	0.5511	0.7175	0	4.3422	0	0	0	0	0	0	0	0		73.4423	8.125	3.75	2.565	245.615	11.5	5.5	6.49	2.67579	2.5625	0.8825	0.9875	27.75	85	26.25	8.75	2.35	91.25	4.48258	172
PER.2.2	Island	PER	PER.2	P2	741855	6.92629e+06		0	0	0	0	0	0	1.2576	0	0	0	0.484	0	3.8378	0	0	0	0	0	0	0	0		57.1564	8.575	5.75	2.8625	220.946	9.65	6.75	5.3325	2.42711	2.4625	0.8425	0.5825	23.25	85	50	15	1.325	62.5	2.72352	179
PER.2.3	Island	PER	PER.2	P3	741812	6.92627e+06		0	0	0	0.0498	0	0	0.5406	0	0	0	0.3144	0	2.8933	0	0	0	0	0	0	0	0		38.0479	8.75	5.25	2.4	412.847	15	6.75	3.75	10.1163	3.0375	1.575	1.0675	30.25	73.75	15	26.25	3.475	91.25	3.4624	188
PER.2.4	Island	PER	PER.2	P4	741770	6.92623e+06		0	0.0173	0	0	0	0	0	0	0	0	0.0827	0	0.4032	0	0	0	0	0	0	0	0		75.2105	8.5	5.25	2.405	541.006	13.75	9.25	4.9325	5.54057	3.375	0.9975	0.83	34.5	91.25	37.5	8.75	3.175	85	4.14343	193
PER.2.5	Island	PER	PER.2	P5	741745	6.9262e+06		0	0	0	0.2752	0	0	0.7578	0	0	0.2307	0.3269	0	1.7526	0	0	0	0	0.0111	0	0	0		38.5353	11.5	5	1.6325	759.844	18.5	8.25	4.265	2.23811	2.425	1.2625	1.05	32.75	73.75	26.25	26.25	3	97.5	1.27177	194
PER.3.1	Island	PER	PER.3	P1	742441	6.93018e+06		0	0	0.0083	0.0873	0	0	0.3775	0.4138	0	0	0.5256	0.5801	1.5972	0	0	0	0	0	0	0.0012	0		361.689	13.5	4.75	2.135	877.658	19.75	8.75	6.0275	5.92851	2.4275	1.2625	0.84	8.375	97.5	37.5	2.5	5.6	97.5	6.04615	214
PER.3.2	Island	PER	PER.3	P2	742437	6.93023e+06		0	0.2731	0	0.1051	0	0	2.6408	0	0	0	0.4645	0.5472	0.3815	0	0	0	0	0	0	0.0114	0		137.549	10.375	5	2.49	294.088	14.5	6.75	4.455	3.44172	2.5125	1.265	1.1175	24	85	61.25	15	4.65	91.25	2.93385	229
PER.3.3	Island	PER	PER.3	P3	742413	6.93028e+06		0	0.2419	0.0184	0.0476	0.0101	0	1.7304	0	0	0	0.3812	0.4008	0.4564	0	0	0	0	0	0	0	0		107.608	11.625	5.75	2.695	920.799	15	7.75	3.9425	3.23283	2.225	1.6925	1.2525	24.5	91.25	37.5	8.75	3.6	85	4.3095	244
PER.3.4	Island	PER	PER.3	P4	742381	6.93032e+06		0	0.1907	0	0.1992	0	0	1.6459	0	0	0	0.2554	0.2226	0.6863	0	0	0	0	0	0	0	0		50.0541	10.975	5	2.365	2194.14	26.5	9.75	6.665	1.61144	1.725	0.675	0.99	22.5	91.25	37.5	8.75	3.65	97.5	3.26023	256
PER.3.5	Island	PER	PER.3	P5	742372	6.93037e+06		0	0.2324	0.0099	0.1577	0	0	3.1967	0	0	0.5327	0.4779	0	0.2788	0	0	0	0	0	0	0.0057	0		80.2338	7.7	4.75	1.645	534.928	16.25	7.5	5.375	5.41126	2.8825	1.465	1.39	25	85	26.25	15	2.125	91.25	2.3826	265
PER.4.1	Island	PER	PER.4	P1	742662	6.92986e+06		0	0	0	0.6107	0	0	0	0	0	0.0919	0.0612	0	0.567	0	0	0	0	0	0	0	0		52.2425	8.75	4.375	1.8775	2077.37	28.5	16.25	6.1325	2.636	3.625	1.0425	1.045	11.5	85	50	15	0.975	85	1.53422	132
PER.4.2	Island	PER	PER.4	P2	742621	6.92989e+06		0	0	0	0.0614	0	0	0	0	0	0	0	0	0.1359	0	0	0	0	0	0	0	0		203.479	12.125	6.625	2.5275	1679.56	17.5	8	5.7975	3.97886	3.2	1.545	1.4375	13.75	73.75	37.5	37.5	3.25	91.25	1.9142	138
PER.4.3	Island	PER	PER.4	P3	742577	6.92992e+06		0	0.0479	0	0.306	0	0	0	0	0	0	0	0	0.491	0	0	0	0	0	0	0	0		61.5232	8.125	3.25	3.56	2075.57	16	11.75	6.0075	3.23283	1.96	1.0275	0.7275	19.25	85	37.5	15	3.575	91.25	3.00132	147
PER.4.4	Island	PER	PER.4	P4	742727	6.92984e+06		0	0.0046	0.0081	0.3553	0	0	0	0	0	0	0	0	0.7453	0	0	0	0	0	0	0	0		78.8312	8.075	3.95	1.775	2355.05	18	10.75	5.8625	2.06901	1.675	0.795	0.725	14.25	50	15	50	2.825	85	3.13925	121
PER.4.5	Island	PER	PER.4	P5	742780	6.92981e+06		0	0.0204	0	0.2452	0	0	0	0	0	0.2003	0.2533	0	0.7418	0	0	0	0	0	0	0.0137	0		120.4	9	6	2.0775	1003.31	16.75	6	5.5175	2.06901	2.195	0.895	1.09	20.75	73.75	8.75	15	2.675	97.5	2.5832	112
PER.5.1	Island	PER	PER.5	P1	744436	6.93162e+06		0	0.0114	0	0.8411	0	0	0.8481	0	0	0.3995	0	0.0937	1.8301	0	0	0	0.0555	0	0	0	0		38.0479	7.25	3.625	2.385	702.866	14.8	9.25	5.645	2.67579	2.8825	0.975	1.06	35.75	73.75	50	15	2.65	85	1.96647	34
PER.5.2	Island	PER	PER.5	P2	744359	6.93168e+06		0	0	0.0055	0.2975	0	0	0.888	0	0	0	0	0	1.6731	0	0	0	0	0	0	0	0		64.955	8.75	3.75	2.125	257.721	14.875	6.25	4.9175	13.5281	4.275	2.02	0.9925	17.75	85	50	15	2.5	97.5	2.96195	62
PER.5.3	Island	PER	PER.5	P3	744277	6.93171e+06		0	0.0218	0	0.3245	0	0	0	0	0	0	0	0	0	0	0	0	0	0	0	0	0		304.463	10.125	5.25	1.935	341.585	12.75	6.25	6.2475	3.89929	4	1.1675	1.685	18.75	85	15	15	2.375	73.75	3.5576	86
PER.5.4	Island	PER	PER.5	P4	744197	6.93177e+06		0	0	0	0.1184	0	0	1.3103	0	0	0.6033	0.1758	0	0.7198	0	0	0	0	0	0	0	0		35.0538	7.125	5	2.7775	440.948	16	8	7.5325	11.6326	2.1625	1.4225	1.3375	20	62.5	37.5	37.5	3.575	97.5	2.63272	123
PER.5.5	Island	PER	PER.5	P5	744153	6.93183e+06		0	0	0	0.9048	0	0	1.3669	0	0	0.3809	0.0817	0.0998	1.9318	0	0	0	0	0	0	0	0		431.757	9.225	7.75	1.17	431.757	10.5	7.5	2.37	2.00933	2.3	1.0225	1.1225	20.5	91.25	73.75	8.75	3.25	97.5	4.55348	159
RAT.1.1	Island	RAT	RAT.1	P1	746299	6.95275e+06		0	0.1594	0	0.2988	0	0	3.4248	0	0	0.4698	0.6449	0.5451	9.3957	0	0	0	0	0	0.3684	0.1636	0		54.1523	9	3.125	3.465	890.191	21.25	8.5	5.2875	1.63133	2.1	0.94	0.65	11.75	97.5	26.25	2.5	3.65	91.25	1.59235	249
RAT.1.2	Island	RAT	RAT.1	P2	746386	6.95282e+06		0	0.1179	0.0153	0.45	0	0	2.3765	0.4531	0	0	0.6869	0.4829	4.3663	0	0	0	0	0	0	0.1007	0		143.756	11	6.125	2.0375	490.395	14.5	9.125	4.725	2.42711	2.015	0.8525	0.8825	24.5	73.75	15	26.25	3.15	91.25	3.00972	244
RAT.1.3	Island	RAT	RAT.1	P3	746440	6.95291e+06		0	0.0472	0	0.1614	0.0038	0	2.109	0.5261	0	0.1891	0.7069	0.2416	3.3843	0	0	0	0	0	0	0.0454	0		77.747	8.125	4.125	2.16	1743.38	21.25	11.25	5.825	9.20112	2.95	1.18	0.7175	10	97.5	26.25	2.5	1.925	97.5	1.97575	241
RAT.1.4	Island	RAT	RAT.1	P4	746469	6.95301e+06		0	0.1405	0	0.3152	0	0	2.4578	0.3056	0	0.6079	0.2877	0.2313	3.0337	0	0	0	0	0.0039	0.1239	0.031	0		324.775	15.25	7.375	2.125	1466.5	22.5	10.25	3.35	25.3454	4.275	1.8925	0.8525	7	97.5	26.25	2.5	2.575	85	2.5229	244
RAT.1.5	Island	RAT	RAT.1	P5	746500	6.95311e+06		0	0.0455	0	0.3666	0	0	2.5947	0.5286	0	1.2605	0.9288	0.7451	4.2189	0	0.0688	0	0	0	0.0994	0.0889	0		157.105	12.5	5.125	3.135	1567.67	24.5	11.25	7.1575	1.27324	1.375	0.5375	0.6275	25	85	38.75	15	1.575	91.25	2.28543	240
RAT.2.1	Island	RAT	RAT.2	P1	747929	6.95174e+06		0	0.117	0	0.3155	0	0	0.2164	0	0	0	0.1889	0.052	4.0598	0	0	0	0	0	0	0.0103	0		227.949	12.375	4.625	3.51	2658.84	19.25	11.625	7.4325	3.36214	2	0.95	1.2675	28.75	97.5	15	2.5	4.075	91.25	0.9499	211
RAT.2.2	Island	RAT	RAT.2	P2	747942	6.9518e+06		0	0.1895	0.0102	0.1054	0	0	0.3496	0	0	0	0.5019	0.072	3.4681	0	0	0	0	0	0.1204	0.0186	0		150.759	8.875	5	2.9675	866.646	14.5	7.375	6.0075	4.49612	2.3625	1.555	1.435	23	62.5	8.75	37.5	2.625	91.25	1.69035	213
RAT.2.3	Island	RAT	RAT.2	P3	747964	6.95184e+06		0	0.0533	0	0.0917	0	0	1.1519	0	0	0	0.1412	0.0987	5.3046	0	0	0	0	0	0	0.001	0		66.9245	6.8	4.95	3.1625	859.634	19.5	9.375	7.95	4.39665	2.81	1.72	1.67	19.5	85	15	15	2.925	91.25	3.22648	216
RAT.2.4	Island	RAT	RAT.2	P4	747979	6.95189e+06		0	0.1539	0	0.175	0	0	0.8337	0.2145	0	0	0.3704	0	2.3275	0	0	0	0	0	0.2027	0	0		71.9379	10.875	5.375	1.8175	855.814	18.75	10	5.4675	4.22754	2.2875	0.855	1.1475	25	62.5	37.5	37.5	2.025	91.25	1.48273	218
RAT.2.5	Island	RAT	RAT.2	P5	747985	6.95197e+06		0	0.0453	0	0.3441	0	0	0.3417	0	0	0	0	0.0257	3.0132	0	0	0	0	0	0.4331	0.0033	0		72.6143	7.375	4	1.9775	820.004	19.5	14.5	6.69	5.92851	2.4325	1.6025	0.915	12.5	97.5	37.5	2.5	2.475	91.25	1.2848	222
RAT.3.1	Island	RAT	RAT.3	P1	747798	6.95145e+06		0	0.0096	0.0051	0.0909	0	0	1.6953	0	0	0	0	0.2285	4.6529	0	0	0	0.0276	0	0.2521	0.0083	0		297.082	17.75	13.125	1.1775	659.546	22	14.5	2.0275	6.76407	3.2	1.065	0.8025	15.25	91.25	15	8.75	1.8	97.5	2.12498	175
RAT.3.2	Island	RAT	RAT.3	P2	747773	6.95149e+06		0	0.0037	0	0.1426	0	0	0.8047	0	0	0	0.3771	0	6.6003	0	0	0	0	0	0.1874	0.0115	0		48.8704	7.75	4.875	2.525	522.863	14.75	10.25	5.4975	2.59621	1.2825	0.7725	0.8775	19	91.25	2.5	8.75	1.425	85	1.63072	180
RAT.3.3	Island	RAT	RAT.3	P3	747742	6.95153e+06		0	0.01	0	0.1279	0	0	0.4688	0	0	0.1628	0.0541	0	6.5303	0	0	0	0	0	0	0.0064	0		51.7252	8.125	4.5	2.3275	561.816	20.25	9.75	4.315	33.4622	4.425	1.71	0.9125	9.5	91.25	26.25	8.75	1.425	73.75	1.48792	191
RAT.3.4	Island	RAT	RAT.3	P4	747727	6.95158e+06		0	0.4162	0.0068	0.3185	0	0	0.3027	0	0	0	0.0732	0	5.1928	0	0	0	0	0	0	0.0131	0		259.78	12.5	6.75	3.025	397.926	11.25	6.75	3.0875	3.38203	2.175	1.2675	1.7875	5.5	97.5	37.5	2.5	3.525	91.25	1.3361	203
RAT.3.5	Island	RAT	RAT.3	P5	747702	6.95163e+06		0	0.0815	0	0.3034	0	0	1.9435	0.5623	0	0.1363	0.2825	0.1064	5.8466	0	0	0	0	0	0.0638	0.006	0.0023		99.2826	8	4.875	1.7225	1608.77	20.75	12	5.4825	21.1377	4.0875	2.3	1.235	16.5	62.5	15	26.25	1.7	91.25	1.52177	219
RAT.4.1	Island	RAT	RAT.4	P1	749594	6.95258e+06		0	0.023	0.0127	0.5333	0	0	0	0	0	0.1905	0	0.2267	1.3908	0	0	0	0	0	0	0	0		132.665	10.625	3.625	1.7125	278.998	15.75	5.75	2.9325	15.6767	5.175	1.275	1.4375	25.5	73.75	85	26.25	1.425	91.25	1.82215	72
RAT.4.2	Island	RAT	RAT.4	P2	749629	6.95254e+06		0	0	0.015	0.0774	0.0054	0	0.3498	0	0	0	0.0641	0.7147	3.455	0	0	0	0	0	0.0561	0	0		113.199	11.25	5.625	2.0975	396.016	16.25	7.25	3.405	15.7762	3.625	1.355	0.91	15.5	73.75	50	15	2.025	91.25	1.70355	75
RAT.4.3	Island	RAT	RAT.4	P3	749670	6.95251e+06		0	0	0.0277	0.1348	0	0	0.7714	0	0	0	0.067	0.3068	2.8594	0	0	0	0	0	0	0	0		52.7697	11	3.75	1.8475	861.981	19	7.5	4.5325	3.38203	2.25	0.9575	0.8075	17.5	97.5	62.5	2.5	2.675	73.75	1.84685	87
RAT.4.4	Island	RAT	RAT.4	P4	749700	6.95247e+06		0	0	0	0.3314	0	0	0.404	0	0	0.3777	0	0	2.1541	0	0	0	0	0	0	0	0		91.7128	11.25	3.5	3.1725	277.297	15.75	6.75	5.6225	1.9198	1.9875	0.8625	1.7125	32.25	91.25	73.75	8.75	1.95	62.5	2.3857	103
RAT.4.5	Island	RAT	RAT.4	P5	749739	6.95245e+06		0	0.0122	0.0071	0.3249	0	0	0.195	0	0	0	0	0	7.2206	0	0	0	0	0	0	0	0		97.6612	7.625	3.375	1.455	596.84	17	7.25	5.8875	3.23283	2.75	1.1125	0.845	12.75	97.5	37.5	2.5	4.75	73.75	3.78538	115
RAT.5.1	Island	RAT	RAT.5	P1	749237	6.9525e+06		0	0	0	0.8825	0	0	0	0	0	0	0	0	3.2541	0	0	0	0	0	0	0	0		164.924	13	6.25	1.78	345.455	17.25	9.5	4.0475	5.02332	2.425	1.155	0.6175	18.5	97.5	26.25	2.5	2.225	85	2.49238	61
RAT.5.2	Island	RAT	RAT.5	P2	749210	6.95245e+06		0	0	0.0161	0.133	0	0	0	0	0	0.1431	0.0356	0.1364	5.3536	0	0	0	0	0	0	0.033	0		55.6743	12.625	4.625	1.9975	438.63	16.5	8.75	5.3	4.49612	2.675	0.8725	0.415	21	91.25	37.5	8.75	2.45	73.75	1.9161	72
RAT.5.3	Island	RAT	RAT.5	P3	749173	6.95242e+06		0	0	0	0.4326	0	0	0	0	0	0.0917	0	0	3.058	0	0	0	0	0	0	0.0058	0		71.6593	10.875	5.625	2.195	386.129	18.25	5.375	4.63	4.0286	3.75	1.585	0.93	22.75	91.25	26.25	8.75	2.55	91.25	1.91148	76
RAT.5.4	Island	RAT	RAT.5	P4	749129	6.9524e+06		0	0	0	0.2487	0.001	0	0.3597	0	0	0.217	0	0.1745	3.7577	0	0	0	0	0	0.164	0	0		132.984	10.75	5.5	2.6125	303.558	13.75	7.75	5.71	1.80044	2.6	0.88	0.56	13.25	91.25	37.5	8.75	4.225	85	3.51933	89
RAT.5.5	Island	RAT	RAT.5	P5	749081	6.95239e+06		0	0	0.023	0.256	0	0	1.266	0	0	0	0	0	4.1729	0	0	0	0	0	0	0	0		145.517	12.125	3.75	2.8	187.683	16.25	5.5	4.325	6.85359	2.8	1.0325	0.8675	16.75	91.25	50	8.75	2.3	73.75	1.46378	95
